# Supplementary material for: Atrial High-Rate Episodes Detected by Cardiac Implantable Electronic Devices: Dynamic Changes in Episodes and Predictors of Incident Atrial Fibrillation
Source: Biology (Basel). 2022 Mar 15;11(3):443. doi: 10.3390/biology11030443 (PMC8945035; doi:10.3390/biology11030443)
Supplement: Supplementary file 1 [file biology-11-00443-s001.zip]

Archive with 1 entries (1 files):
- biology-1557279-supplementary.pdf
